# Supplementary material for: Changes in the Etiology of Acute Respiratory Infections among Children in Novosibirsk, Russia, between 2019 and 2022: The Impact of the SARS-CoV-2 Virus
Source: Viruses. 2023 Apr 9;15(4):934. doi: 10.3390/v15040934 (PMC10141072; doi:10.3390/v15040934)
Supplement: Supplementary file 1 [file viruses-15-00934-s001.zip]

Archive with 1 entries (1 files):
- viruses-2273371-supplementary.pdf
